# Supplementary material for: Nomograms Combining Three Different Lymph Node Classifications to Predict the Survival of Tonsillar Squamous Cell Carcinoma Patients Undergoing Surgical Treatment
Source: J Cancer. 2025 Jul 28;16(12):3599–614. doi: 10.7150/jca.98658 (PMC12435307; doi:10.7150/jca.98658)
Supplement: Supplementary file 1 — Supplementary figures and tables. [file jcav16p3599s1.zip]

Archive with 2 entries (2 files):
- Supplementary materials.pdf
- supplementary figure legends.pdf
